# Supplementary material for: The Activation of Reticulophagy by ER Stress through the ATF4-MAP1LC3A-CCPG1 Pathway in Ovarian Granulosa Cells Is Linked to Apoptosis and Necroptosis
Source: Int J Mol Sci. 2023 Feb 1;24(3):2749. doi: 10.3390/ijms24032749 (PMC9917250; doi:10.3390/ijms24032749)
Supplement: Supplementary file 1 [file ijms-24-02749-s001.zip]

Archive with 1 entries (1 files):
- ijms-2100627-Supplementary.pdf
